# Supplementary material for: Chilling temperatures and controlled atmospheres alter key volatile compounds implicated in basil aroma and flavor
Source: Front Plant Sci. 2023 Jul 3;14:1218734. doi: 10.3389/fpls.2023.1218734 (PMC10352081; doi:10.3389/fpls.2023.1218734)
Supplement: Supplementary file 1 [file DataSheet_1.xlsx]

## Sheet: Table S1
Supplementary Table 1. Volatile compounds detected and identified in 'Genovese' basil, their concentration, and the influence1 of atmosphere (A), temperature (T), duration of storage (D) and their interactions on volatile accumulation.
	Volatile	LRI	A	T	D	A:T	A:D	T:D	A:T:D	Initial	3d at 5°C			6d at 5°C			6d at 5°C + 2d at 20°C			3d at 10°C			6d at 10°C			6d at 10°C + 2d at 20°C			3d at 15°C			6d at 15°C			6d at 15°C + 2d at 20°C
										µl/L	10% CO2	5% CO2	0.04% CO2	10% CO2	5% CO2	0.04% CO2	10% CO2	5% CO2	0.04% CO2	10% CO2	5% CO2	0.04% CO2	10% CO2	5% CO2	0.04% CO2	10% CO2	5% CO2	0.04% CO2	10% CO2	5% CO2	0.04% CO2	10% CO2	5% CO2	0.04% CO2	10% CO2	5% CO2	0.04% CO2
Alcohols
a1	1-Penten-3-ol	1166		●●						1.05811	5.21042	1.89791	2.1327	1.34032	1.41864	1.34032	1.33161	0.584012	1.08065	3.49245	2.66517	3.09152	3.55182	3.07409	3.37797	6.58689	3.84442	2.88513	2.68081	2.01632	1.02517	1.89466	2.08319	3.33738	1.14213	1.53149	2.01832
a2	cis-2-Penten-1-ol	1321		●●●				●●		6.49424	5.62907	4.63173	3.85531	3.9426	5.28982	3.9426	2.21428	4.06814	2.69454	6.22889	3.89496	4.82999	7.9229	5.15653	6.2221	7.82605	9.31962	6.25636	4.69337	4.73223	4.77269	4.52549	5.53687	5.21168	6.60303	6.43726	5.02151
a3	1-Hexanol	1356	●	●				●●●		28.1073	53.3827	45.1499	32.5362	23.155	42.7755	23.155	16.3986	27.1351	14.1409	43.0079	24.5272	25.4323	43.5865	28.042	38.4692	68.7429	57.3863	49.3833	27.0236	26.4896	17.9725	32.0261	32.5116	27.2582	54.1007	42.5569	39.8914
a4	(E)-3-Hexen-1-ol	1365	●					●●●		12.2433	21.6192	17.2704	15.5013	9.40416	16.3006	9.40416	2.84686	6.24235	3.54698	16.2955	3.75776	6.62834	15.4371	11.7121	10.4376	16.9733	15.6502	15.6559	0	2.04233	4.26374	9.29847	14.5601	13.0338	20.3447	15.2617	13.4024
a5	cis-3-Hexen-1-ol2	1387		●	●			●●		480.154	712.843	621.043	836.21	619.027	788.839	619.027	307.643	547.648	334.795	604.123	429.041	525.794	607.752	518.824	619.75	569.402	492.056	523.535	482.73	417.356	385.192	501.236	513.631	452.201	548.179	491.058	496.785
a6	3-Octanol	1394			●●			●●●		56.4811	84.0268	53.5446	73.9902	43.3438	69.7397	43.3438	10.7636	20.1596	10.8764	60.6227	47.6815	57.3763	65.329	46.6317	57.7114	65.842	55.8796	40.1526	41.8347	44.31	40.9428	43.3766	44.0864	36.1203	56.5805	46.0412	37.8235
a7	(E)-2-Hexen-1-ol	1404		●●	●			●●●		14.1034	21.1493	24.6856	14.2808	21.3416	29.2358	21.3416	7.12164	13.0652	5.99324	25.6092	16.1345	14.8152	34.3473	18.8409	21.5084	38.4698	31.9184	38.013	10.6299	17.9719	12.4946	15.3339	21.9743	19.4304	30.0362	32.5567	24.8333
a8	1-Octen-3-ol	1451	●					●●●		117.296	343.844	230.054	322.827	177.515	273.798	177.515	44.8985	81.1505	54.1601	276.001	201.59	238.786	317.178	191.599	243.087	330.072	236.115	207.436	164.466	179.679	136.756	180.787	212.725	137.033	258.251	206.381	180.842
a9	1-Octanol	1565		●●●	●●●					73.0145	21.3997	18.381	17.344	18.7184	15.1626	18.7184	13.1069	13.4396	12.5665	31.1404	48.7032	43.0809	34.7001	27.5451	26.0826	16.8711	24.7355	21.9587	38.4415	49.2244	49.8678	37.092	34.627	37.686	26.7683	37.3381	29.2092
Aldehydes & Ketones
ald1	Hexanal	1075		●	●					0.820303	2.46908	2.85278	1.67892	1.80371	1.87682	2.12072	1.68982	3.34592	1.67011	3.82755	1.87923	1.6673	2.83324	2.53249	1.4246	9.47715	8.25148	3.23924	2.42107	2.52449	1.56681	1.81031	2.08369	2.01091	3.2048	2.28777	2.04146
ald2	(E)-2-Pentenal	1122	●●	●●●						0.959968	1.33204	1.43924	0.794675	0.689044	0.765078	0.594287	0.280034	0.376384	0.218855	2.58873	1.29765	1.316	2.56844	1.73338	0.667282	3.1994	2.94427	1.64856	1.47771	1.88182	1.14771	1.18272	1.82264	1.06739	2.11227	1.62512	0.958333
ald3	cis-3-Hexenal	1137	●●●	●●●	●●●					19.5279	61.7123	89.1531	33.5881	48.043	56.0167	32.3284	14.496	51.5229	15.0854	118.459	105.439	72.7358	104.368	104.805	60.8665	80.7361	90.4516	71.8119	90.5531	114.739	80.4076	82.5545	91.2685	77.7948	68.5172	69.7288	69.7505
ald4	(E)-2-Hexenal	1209		●●				●		20.2284	44.7306	62.4191	19.8656	28.9271	37.7291	30.3051	12.0764	28.7847	13.7635	92.5755	48.2369	29.4019	74.4572	55.2431	27.918	173.67	160.95	87.3218	46.8277	76.7457	26.2942	42.93	62.0896	35.5413	75.6054	54.8633	39.7862
ald5	Octanal	1281		●●		●		●		1.41705	0	0.833359	0.938436	1.44092	0.889166	2.82395	2.15362	0.657473	0.874037	2.34411	2.12472	1.19545	1.94694	2.22398	1.32545	1.52545	3.15903	1.66292	2.41915	2.24213	1.72819	2.30383	1.70124	2.85267	0.692893	1.28007	1.48697
k1	3-Octanone	1251		●●	●					90.3672	37.6347	60.3795	71.157	60.5957	48.9387	36.1282	25.2055	37.6912	25.653	71.5107	65.4131	105.436	59.1635	45.0648	88.7709	36.6405	56.5039	51.2348	76.1787	81.2324	78.2907	79.455	73.4818	88.0781	91.2425	76.877	52.5074
Esters
e1	Hexyl acetate	1269			●			●●●		6.22771	16.8976	12.2004	7.68042	6.28423	8.24728	2.84455	3.07519	4.03915	2.3224	4.86198	6.07188	5.31545	5.87788	5.19149	8.63735	6.2968	6.74069	5.30169	6.53002	5.34767	6.65311	5.57247	5.31535	6.96888	6.26359	6.34163	6.72892
e2	cis-3-Hexenyl acetate	1313		●●	●●●			●●		98.8714	241.727	173.587	207.156	110.332	153.207	70.3253	50.2836	82.3601	70.1782	109.473	92.4052	137.58	83.5174	88.8777	140.726	61.1174	59.4447	57.3076	95.7785	69.6246	130.966	78.5954	84.5772	100.278	74.3583	73.8457	80.8582
e3	(E)-2-Hexenyl acetate	1330			●	●		●●		0.571333	3.04679	3.08065	1.45919	0.608074	2.70951	1.08821	0.476019	0.594111	0.147145	2.15159	1.52403	1.93921	1.61027	1.21178	2.12502	1.91438	1.73171	1.95063	1.00466	1.31446	2.16823	0	0	1.01652	1.45984	1.93391	1.80481
e4	Octenyl acetate	1374		●●	●●●					1.19114	2.58002	1.7297	1.89506	1.42337	1.13509	0.980414	0.784247	0.635022	0.992919	3.14805	2.53746	2.88473	1.69828	1.74732	0.94632	1.19534	1.65949	1.24723	2.70056	3.00899	3.31254	2.20109	2.21401	2.0839	2.04187	1.85067	1.60343
e5	Octyl acetate	1476		●●●						19.8861	12.9383	11.7371	9.39897	6.33339	7.36941	5.33772	9.43917	6.39367	7.00384	24.1912	53.3594	34.6485	14.0361	26.579	8.8039	17.275	33.7318	15.1612	16.2236	44.581	34.4491	17.7367	20.7319	29.1182	22.8751	35.2781	34.8013
Monoterpenes
m1	α-Pinene	1015		●●●	●●●					84.2702	10.9277	13.0082	12.519	6.56345	6.75846	8.66508	6.09404	9.85151	7.37037	14.7805	19.2163	20.9838	12.9171	12.814	14.4369	7.41407	14.3283	9.72399	23.4957	27.568	30.0145	23.8994	15.8812	24.5741	14.0374	16.6577	13.7759
m2	α-Thujene	1021		●●	●●					10.727	2.85897	2.62699	3.01114	1.61389	1.58822	2.49333	2.32897	2.71973	2.45611	3.08712	3.00932	3.25804	2.04275	2.25263	2.68342	1.62075	2.69096	2.13749	3.33892	3.58829	3.94175	3.2592	2.54215	4.09111	2.89533	2.87162	2.3759
m3	Camphene	1054		●●●	●●●					12.2293	1.26725	1.65972	1.3817	0.781812	0.882473	1.16492	0.70721	1.14127	0.908349	1.92598	2.46531	2.36901	1.68659	1.56543	1.82544	0.97182	1.70679	1.235	3.18953	3.59105	3.87342	3.08403	2.06503	3.21462	1.88452	2.23835	1.69963
m4	β-Pinene	1090		●●●	●●●					160.441	25.3023	27.8381	26.9154	14.5633	14.5742	18.2	12.4153	20.152	15.1876	32.288	40.8064	44.9017	27.7303	27.1077	30.6948	17.1111	28.1659	21.0791	48.5161	56.8365	61.0483	49.3831	34.3497	49.0723	29.0149	34.1154	27.7259
m5	Sabinene	1103		●●●	●●●					109.097	18.4711	21.5368	19.3848	12.054	12.0163	14.4304	9.13292	15.7532	12.445	21.5842	28.5088	30.324	21.11	19.7971	23.7402	12.9941	20.8147	16.9298	33.3068	39.5853	44.2213	34.7646	25.0384	33.4959	21.7125	24.6678	20.3858
m6	α-Phellandrene	1145		●●●	●●					2.83372	0.719027	0.957432	0.960772	0.518241	0.551258	0.872032	0.542404	0.581273	0.878568	0.896585	1.2959	0.985314	0.831974	0.881075	1.03097	0.499577	0.8956	0.760872	1.63023	1.50823	1.4983	1.35138	1.00894	1.66052	0.979771	1.06715	1.11734
m7	β-Myrcene	1153		●●●	●●●					245.907	47.2276	64.121	40.6892	23.679	33.1225	46.4339	20.2061	39.6775	30.8702	69.1737	78.5126	78.5661	59.637	59.9537	58.2568	32.462	58.6748	44.5065	93.5557	96.804	98.6743	89.0766	71.0025	94.3989	59.3789	65.2644	59.8785
m8	α-Terpinene	1162		●●						5.45988	3.05292	2.26807	2.03248	1.28594	1.22094	2.23732	1.691	2.43644	1.72232	2.46012	2.17708	2.56225	1.90985	1.66895	2.38079	1.51863	2.58219	1.92738	2.44855	3.46952	4.15666	2.68311	2.59594	2.92599	3.59216	2.81097	2.15228
m9	D-Limonene	1182		●●●	●●●					105.17	20.0244	24.8204	24.2596	12.6669	12.8914	19.7435	10.3891	17.2319	13.2158	31.2641	33.1027	36.5434	25.8975	25.4375	28.0245	14.622	25.2637	20.1613	41.1271	42.236	44.2791	39.7258	31.0062	40.0186	26.0109	28.7851	24.0348
m10	β-Phellandrene	1190		●●●	●●●					31.7573	5.46462	8.39293	8.60436	4.27941	4.34494	6.56905	3.58911	5.76885	4.4396	10.4072	11.2173	12.8944	8.55164	8.54077	9.52615	5.88417	8.60559	6.83723	13.6053	14.2643	14.9499	13.4713	10.4909	13.6238	9.06779	9.66807	8.18231
m11	1,8-Cineole	1204		●●●	●●●					1336.08	319.433	341.961	350.031	229.89	214.216	287.042	207.711	266.699	226.797	435.112	488.143	545.801	347.529	338.741	359.679	222.692	315.593	285.233	616.419	687.872	699.573	569.383	434.403	529.043	364.69	403.17	332.502
m12	(E)-β-Ocimene	1227		●●●	●●●					17.1977	2.7055	4.58602	4.15951	1.96351	2.08949	3.75183	1.43065	2.26763	1.94453	6.42974	7.04056	6.43768	4.97954	4.79445	5.22065	2.26906	4.3638	3.21247	10.3803	9.89366	10.6825	9.17452	6.53475	8.75659	4.69925	6.28346	5.0479
m13	γ-Terpinene	1235		●●●	●					6.63819	2.31548	2.654	2.97241	1.57711	1.55611	2.70594	2.1998	2.45557	2.2241	3.24886	3.16438	3.45021	2.32758	2.47777	2.81796	1.3296	2.72334	2.02531	3.24914	3.69562	3.41014	3.65674	3.04835	4.45032	2.74319	3.18432	2.71209
m14	cis-β-Ocimene	1249		●●●	●●●					550.271	73.4128	111.833	90.3673	34.9837	42.7807	72.0567	16.5417	32.6927	24.437	149.255	184.408	173.363	125.368	118.167	131.316	56.2809	97.1162	71.194	253.181	264.744	288.47	248.347	168.788	228.921	131.404	159.054	128.778
m15	p-Cymene	1260								3.35134	0.7112	1.07402	1.48173	0.766392	0.642936	1.28978	0.861395	0.991525	0.882618	1.19658	0.810608	0.974577	1.15508	1.09983	1.20475	0.707328	1.26125	0.878306	2.57915	0.744146	0	1.52667	1.18839	1.55204	0.961597	1.34714	1.189
m16	Terpinolene	1273		●●●	●●●					45.0079	6.7608	8.69763	7.62127	3.56316	3.84731	6.46011	2.32612	3.38005	3.19023	12.2726	13.7976	14.7729	9.01648	8.87343	9.70637	4.41897	7.46687	5.89112	17.8413	17.7419	15.5562	16.2422	11.4216	15.7823	10.1291	11.415	9.0701
m17	1,3,8-p-Menthatriene	1428		●●●	●●●					3.74207	0.223912	0.470951	0.511827	0.27724	0.291581	0.466197	0.0677594	0.212534	0.0702458	1.43093	0.95827	1.2581	0.598187	0.953547	0.723516	0.355293	1.02448	0.394971	1.57026	1.80285	2.08312	1.34641	1.15522	1.72834	0.947086	1.43432	0.939835
m18	Cosmene	1440		●●●	●●●					6.23667	1.75546	1.41929	1.16739	0.347021	0.504595	1.07916	0.29648	0.303259	0.546515	2.24078	2.14871	1.74328	1.71362	1.3075	1.98936	0.81569	1.77052	0.892161	2.74394	2.75204	3.76538	2.52426	1.87578	2.21234	2.43023	2.4586	1.30819
m19	Sabinene hydrate	1467		●●●	●●●					13.1614	3.93241	5.2342	5.63854	3.47662	3.09217	4.62936	2.17424	2.71308	2.71625	7.74292	9.10254	10.1907	6.55843	6.31679	6.55441	3.76677	5.66099	4.81082	11.1631	12.6474	13.8823	10.5932	8.29121	8.21228	6.55049	7.94246	6.65954
m20	Camphor	1513		●●●	●●					4.62347	0.903751	0.658224	1.02832	0.592114	1.06645	1.29288	0.48999	0.613991	0.582617	1.96048	2.57495	2.47742	1.87506	1.84819	2.06724	1.1969	1.54318	0.83516	1.80139	1.9835	2.55985	2.11793	1.28718	1.37594	1.59512	1.74048	1.59807
m21	Linalool	1559		●●●	●●●					826.025	291.607	295.428	275.284	184.296	195.384	305.749	161.677	183.029	191.749	463.959	500.693	490.398	423.263	374.799	365.006	238.872	361.404	303.241	495.643	580.243	611.44	470.083	432.542	415.165	365.523	422.112	368.923
m22	Bornyl acetate	1591		●●●	●●			●●		13.6412	0.520143	8.68143	1.92512	3.71867	3.18844	3.01244	4.55751	4.90933	1.88933	18.7034	35.4556	19.6079	11.7048	15.2963	5.93593	8.13477	18.5067	11.6997	25.9654	46.6939	44.8887	20.001	21.6008	28.7534	19.2061	30.4963	25.9451
m23	α-Terpineol	1706		●●●	●●●					39.6927	14.8905	14.341	15.6096	8.98605	8.89264	13.2467	6.21202	7.28992	5.82299	22.3958	26.4145	26.4306	16.4497	15.1473	16.5232	7.93081	14.3382	10.1251	32.9143	40.9783	41.5362	28.0441	20.8284	22.9942	18.2053	22.2361	19.1022
m24	Borneol	1712		●●●	●●●			●		22.4357	4.06141	5.91704	6.39294	3.39075	2.7578	5.72801	2.02325	2.7254	1.95575	9.62341	9.32869	12.2413	8.21328	6.54923	8.73322	3.57824	5.56374	4.18059	17.0244	18.7225	18.6741	13.1259	9.38074	11.9143	8.95657	8.3286	5.67848
m25	(E)-Geraniol	1852		●●●	●●					0.940542	0.239477	0.175793	0.287472	0.147956	0.149985	0.372536	0.238998	0.203526	0.243315	0.584093	0.777231	0.593355	0.471768	0.407343	0.368736	0.212636	0.402593	0.29326	0.393657	0.664853	0.49008	0.348631	0.316013	0.445746	0.399922	0.383719	0.325184
Sesquiterpenes
s1	α-Cubebene	1455		●●●						4.58915	0	0	0	0	0	0.430567	0.320652	0.969457	0.540086	3.75781	5.12401	4.47648	2.60929	3.53217	1.34461	0.640139	4.26173	1.39119	3.8087	7.15725	7.8188	5.1642	3.55235	7.02516	4.78865	5.87965	5.22039
s2	Bicycloelemene	1479		●●●						0.13744	0.240852	0.574851	0.678108	0.0691196	0.326963	0.379327	0.18428	0	0	0.83724	2.93326	2.30746	1.1968	1.21802	0.930741	0.431287	1.74447	0.495835	1.37448	4.08412	2.86427	1.84598	1.1365	2.31865	2.17962	3.44305	3.55714
s3	Copaene	1491		●●●	●●●					17.8188	3.31387	4.84975	3.28021	2.79463	2.20126	3.05718	1.27182	2.04712	2.73238	7.13124	11.3778	13.1683	5.57093	6.30461	5.03159	2.68986	6.66004	3.40822	10.8526	16.4714	17.4755	9.86464	6.73398	11.0296	7.13792	9.39407	8.82463
s4	β-Bourbonene	1519		●●●	●					8.91305	0.687803	1.23546	0.736907	0.272665	0.42113	0.636588	0.269057	1.51449	0.367569	2.48815	4.61023	2.78833	1.90748	2.2173	2.55297	0.791853	2.78987	0.994943	5.84452	7.45343	11.718	6.55562	3.73661	5.41178	3.05358	5.13518	3.1979
s5	β-Cubebene	1542		●●●	●●●					2.39075	2.13906	3.57932	2.38541	1.04103	1.20825	1.89025	0.666233	1.44736	1.02685	6.09392	12.5281	10.9992	5.53597	6.49457	4.70611	2.41983	6.48569	3.01483	9.69153	14.6967	16.4179	9.0798	6.1531	10.3258	6.98076	9.60331	8.61014
s6	α-Bergamotene	1597		●						67.2874	48.1084	45.8747	28.0344	14.1587	17.2741	25.6808	14.8337	25.2077	22.6351	67.9143	114.552	140.867	56.9064	56.9864	64.7681	35.8997	66.4463	28.3835	56.2444	56.0857	118.33	97.9479	82.119	71.2986	45.2491	68.1924	50.5435
s7	β-Elemene	1600		●●●	●					86.1918	10.364	16.0315	15.34	8.30973	7.30592	9.44579	4.88857	5.8011	8.80122	41.4672	90.1253	55.7352	27.7295	28.1552	24.7232	14.5139	30.2431	14.5272	59.8345	127.692	124.055	32.8807	33.7619	67.9572	56.1575	84.8095	71.38
s8	α-Guaiene	1602		●●●	●●					49.4316	2.36649	5.00838	4.56143	0.846068	1.65357	3.72217	2.70865	2.79682	1.50268	13.5514	25.211	20.516	9.16589	8.6573	8.18701	3.33415	13.6872	4.20895	21.257	37.2316	39.9077	6.58662	15.1818	20.8912	15.8638	24.0677	19.5042
s9	β-Caryophyllene	1609		●●●	●●					10.7066	1.37952	2.07667	1.45378	0.747778	0.750873	1.06388	0.551688	1.13425	1.05379	3.59497	7.29042	7.23833	3.13712	3.86275	2.73842	1.39362	4.284	1.88339	6.06929	9.18563	12.0641	5.10277	3.55045	6.88281	4.37554	5.81377	6.31337
s10	Aromadendrene	1618		●●●	●					3.28234	0.192275	0.492747	0.614201	0.186544	0.176232	0.426538	0	0.233521	0	1.668	3.73322	2.79049	1.32293	1.51882	0.899826	0.319904	1.57798	0.384683	2.32947	4.7537	4.41193	2.12038	1.28222	3.16164	1.96197	2.86001	2.96385
s11	Epi-bicyclosesquiphellandrene	1647		●●●	●●●					14.0468	2.32132	3.49946	3.06284	0.856921	1.04668	1.1209	0.329203	0.936731	0.522109	7.3464	14.2124	12.7593	4.97234	6.45688	4.63111	2.59124	6.5586	2.02607	12.7529	18.0223	18.8729	9.88928	6.77115	12.8292	7.37409	10.5989	9.48378
s12	Alloaromadendrene	1655		●●●	●					1.04932	0	0.191734	0	0	0	0	0	0.0509897	0	0.268415	1.32984	1.00397	0.52638	0.320433	0.153123	0	0.56713	0	0.97022	1.29594	1.74285	0.883172	0.506786	0.730423	0.401531	1.02481	1.04959
s13	cis-β-Farnesene	1669		●●●	●●●					4.97277	1.14194	1.57336	1.11896	0.301423	0.448324	0.608978	0.233752	0.481366	0.314823	3.5585	9.67331	5.81081	2.88426	4.07291	1.91774	1.04567	3.38485	1.37154	4.17427	8.05625	9.31663	3.53153	2.6067	5.0361	3.12293	5.4795	4.36697
s14	α-Humulene	1680		●●●	●●●					54.7011	9.53598	12.2259	10.5825	4.84629	4.89236	7.85138	3.21516	4.3292	3.5968	23.0944	46.9644	39.3821	18.9507	22.3009	15.3282	7.85453	22.0933	9.79378	36.5922	62.0916	45.876	31.9252	20.4032	36.5404	23.5509	34.4866	29.5546
s15	(E)-β-Farnesene	1693		●						1.73087	1.61309	1.94581	1.06	0.500095	0.545681	0.718393	0.539504	1.00064	0.646778	2.78916	4.55466	4.51216	2.64291	2.9587	2.48588	1.36032	3.33758	1.18862	3.20333	3.25777	5.29245	1.59433	3.21017	3.51567	1.71755	2.6502	2.22295
s16	γ-Muurolene	1698		●●●	●●					7.01513	1.46743	1.84474	1.35734	0.465869	0.593817	1.04356	0.393567	0.657758	0.596595	4.09239	7.31096	5.76506	2.54417	3.53084	2.32479	1.03789	3.51675	1.38525	5.11215	7.88025	7.27753	4.1589	2.82752	6.28428	4.16278	5.19299	5.3514
s17	Germacrene D	1721		●●●	●●					105.013	10.7996	21.6532	12.1082	5.14896	6.61927	7.8288	2.6296	5.3816	4.2415	38.6077	97.387	84.217	38.376	46.6024	26.9683	14.9227	44.6571	17.7608	70.3258	118.296	131.563	60.4805	38.1689	65.8121	42.672	64.6009	54.7389
s18	α-Bulnesene	1727		●●●	●●					59.7182	7.10417	12.583	8.11197	3.20753	3.996	5.86554	2.55005	5.02475	3.71783	25.1749	45.5757	39.0478	20.5781	23.8824	16.5069	7.83339	23.3151	10.4596	39.6344	64.7148	70.468	33.5458	22.4415	38.7448	26.0511	38.9966	30.0656
s19	Bicyclogermacrene	1747		●●●	●●					29.9209	3.44121	5.90636	4.0425	1.48293	1.81875	2.59074	0.91757	1.44796	1.33134	12.2983	30.0237	25.5657	11.3429	14.664	7.62462	4.1459	13.1898	4.79299	21.5606	40.2711	38.3047	20.0223	11.8622	21.7834	14.0534	22.7768	19.9279
s20	ẟ-Cadinene	1768		●●●	●					14.4379	2.58108	3.11781	1.9738	0.745944	1.1172	1.57477	0.582877	1.06465	0.626999	7.24729	15.3179	11.0601	4.60052	5.94721	3.55413	2.21383	6.51617	2.21001	9.04935	18.1154	19.1116	8.43999	4.72152	11.3428	8.84984	13.0744	11.3037
s21	γ-Cadinene	1772		●●●	●●●					50.6728	10.2856	15.4927	10.3497	4.45174	5.36905	6.66589	3.55341	6.29478	4.39509	28.8371	59.7462	50.5721	24.2571	29.2577	18.6093	10.0821	29.2736	11.8026	50.6025	77.5179	73.5598	38.7595	26.7346	51.0899	31.5053	44.5158	36.4097
s22	β-Sesquiphellandrene	1778		●	●					2.10623	0.282888	0.819666	0.100648	0.170169	0.211135	0.18626	0.0984173	0.313381	0	1.18292	5.43629	8.08312	1.85753	2.11034	1.23434	0.450377	2.34479	0.355815	3.38343	2.98833	4.9489	1.76141	2.13279	4.19026	0.609653	0.92574	1.35224
s23	1,4-Cadinadiene	1793		●●●	●					1.3746	0.0952941	0.258512	0.181496	0.0585427	0.0858251	0.117398	0.0491485	0.089216	0.10024	0.651568	1.38928	1.14591	0.373315	0.541526	0.406109	0.149475	0.545432	0.221222	0.916558	1.44337	1.43231	0.72656	0.421066	1.10905	0.774627	1.01915	1.05943
s24	α-Cadinene	1803		●●●	●					3.39142	0.35171	0.725233	0.520086	0.160065	0.192034	0.351867	0.144424	0.242719	0.185167	1.32639	3.34457	2.91661	0.975591	1.05664	0.785078	0.360603	1.51047	0.416553	1.81872	4.52763	4.03714	2.24346	0.966643	2.75593	2.12686	2.6529	2.52265
s25	cis-Calamenene	1842		●●●	●●●					5.34013	0.989895	1.08291	0.830372	0.434229	0.454884	0.605946	0.431041	0.555872	0.462122	2.44061	4.64312	3.72583	1.74017	2.11592	1.20279	0.7459	2.28312	0.815626	3.32241	6.09408	5.63051	2.38866	1.80259	3.86889	2.32979	3.32337	2.84068
s26	(E)-Nerolidol	2031		●●●	●●●			●		1.96895	0	0.236699	0.256224	0	0.0379957	0.114935	0	0.0378941	0	0.489075	0.805766	0.743282	0.563269	0.383922	0.338306	0.0378377	0.172075	0.109197	0.866826	1.21815	2.17892	0.727058	0.453198	0.480589	0.204144	0.446835	0.210805
s27	Cubenol	2056		●●●	●●					6.1398	1.282	0.748748	0.70539	0.407004	0.538451	0.494956	0.113037	0.444282	0.242404	1.05772	3.71631	3.48785	1.31564	1.19966	1.09185	0.586901	1.30743	0.753592	2.83397	5.17021	5.10882	2.22845	1.31367	2.17994	1.43642	2.64055	1.58538
s28	tau-Cadinol	2143		●●●	●●●					25.8504	4.33263	4.98117	4.05927	1.99302	2.15108	2.52663	1.18596	1.60302	1.07218	7.03955	12.0564	12.3459	6.89041	5.66359	5.96072	2.1772	4.09401	3.23485	16.5434	18.2725	19.5433	11.9414	8.03043	10.2695	5.46602	8.22311	4.88429
Phenylpropenes
p1	Methyleugenol	2010		●●●	●●●					3.61307	1.68685	1.57643	1.11833	0.860239	0.808157	0.672966	0.551843	0.689209	0.553445	2.74888	4.45742	3.90367	2.12893	2.00916	1.6117	0.845856	1.66313	1.2273	4.13503	6.09983	6.56196	3.73697	3.17093	3.8024	2.4927	3.24409	3.06191
p2	Eugenol	2138		●●●	●●●					361.168	145.318	165.02	119.486	67.4303	86.1829	78.6411	30.5676	49.1243	31.0709	264.95	345.297	306.236	191.944	192.323	176.659	86.9752	151.752	111.044	352.571	407.165	427.183	313.078	230.299	274.006	195.233	232.177	201.782
p3	cis-Isoeugenol	2251		●●●	●●●					5.51312	3.14585	2.25722	2.45119	0.745239	1.0385	1.32592	0.568511	0.564688	0.553676	5.93975	4.61081	5.10251	2.19512	2.32878	1.80156	0.823944	1.58099	0.87445	5.75788	6.47988	6.8345	3.46455	2.50168	3.74925	1.99866	1.9428	2.02697
1Significance level: ●●● p < 0.001; ●● p < 0.01; ● p < 0.05
2Volatile compounds highlighted in bold are key flavor volatiles for ‘Genovese’ basil

## Sheet: Table S2
Supplementary Table 2. Volatile compounds detected and identified in 'Lemon' basil, their concentration, and the influence1 of atmosphere (A), temperature (T), duration of storage (D) and their interactions on volatile accumulation.
	Volatile	LRI	A	T	D	A:T	A:D	T:D	A:T:D	Initial	3d at 5°C			6d at 5°C			6d at 5°C + 2d at 20°C			3d at 10°C			6d at 10°C			6d at 10°C + 2d at 20°C			3d at 15°C			6d at 15°C			6d at 15°C + 2d at 20°C
										µl/L	10% CO2	5% CO2	0.04% CO2	10% CO2	5% CO2	0.04% CO2	10% CO2	5% CO2	0.04% CO2	10% CO2	5% CO2	0.04% CO2	10% CO2	5% CO2	0.04% CO2	10% CO2	5% CO2	0.04% CO2	10% CO2	5% CO2	0.04% CO2	10% CO2	5% CO2	0.04% CO2	10% CO2	5% CO2	0.04% CO2
Alcohols
a1	2-Methyl-3-buten-2-ol	1044		●						2.38648	0.609359	1.32648	1.52625	0.965198	0.780126	1.18387	1.92804	0.760838	1.40939	2.44586	1.32113	1.95068	1.64604	1.87081	1.57488	1.61717	1.64389	1.49578	2.48396	2.03448	1.1919	1.43053	1.36275	2.52802	1.65311	1.21592	1.26553
a2	1-Penten-3-ol	1160								0	0	0	0.429382	0.344892	0.0889356	0	0	0	0.137913	0	0	0	0	0	0.444499	0.139493	0.264308	0.506249	0	0.13291	0	0.360774	0.136884	0	0.401703	0.18829	0.298885
a3	2-Hexyn-1-ol	1190		●●				●		10.3175	5.82229	9.35958	6.80863	0.821191	1.30042	3.58596	0.636865	0.900156	5.05028	8.64462	4.65423	8.28639	8.83821	9.70034	9.92861	3.14456	7.81172	9.39859	8.86464	2.35388	4.23848	6.23291	5.53923	6.49941	4.67524	6.46675	6.97677
a4	cis-2-Penten-1-ol	1317		●						0.448516	0.154344	0.41036	0.595883	1.22255	0.444873	0.608319	1.20992	0.957503	0.292367	1.15529	0.804324	0.795936	1.29501	1.14698	0.407207	0.703691	1.70627	1.03475	0.789506	0.720031	0.7052	1.12877	0.8288	0.749178	0.670483	0.858029	0.77943
a5	1-Hexanol	1352						●		0	9.33331	4.07855	8.93467	1.33735	1.45211	0	0.146828	3.48014	2.69424	0	3.36375	0	0	0	1.67509	6.77622	11.0929	5.31864	4.84226	3.65343	2.27973	8.94256	2.02131	1.139	2.62134	7.03299	6.26421
a6	(E)-3-Hexen-1-ol	1361		●●●	●			●●●		3.02378	3.92293	3.41994	2.80053	0.92658	1.65098	1.04552	0.0260952	1.30929	0.970747	2.76798	3.47873	3.23758	2.77069	3.88118	3.76529	2.42792	4.2712	3.1609	4.25239	3.8906	3.34578	5.02431	4.15866	3.64333	3.0042	4.20602	4.73879
a7	cis-3-Hexen-1-ol2	1381	●	●●	●●			●●	●	118.583	158.447	141.308	157.458	31.7883	49.842	52.6121	31.2455	245.077	186.736	108.403	158.555	151.713	88.8978	147.765	187.873	167.459	226.25	134.387	182.248	132.375	147.288	171.197	197.567	131.393	157.295	173.367	178.261
a8	3-Octanol	1390		●●●	●●●			●●●		5.03508	18.144	11.7966	11.0361	18.4535	20.7307	20.667	0	8.81013	4.8648	9.55999	4.56387	5.53068	13.7739	3.195	5.66688	4.33505	6.24341	2.41203	0	5.35864	2.53985	6.47031	3.22385	2.19368	2.10646	0	5.7899
a9	(E)-2-Hexen-1-ol	1399	●●●	●●●	●			●●	●	3.47719	4.5443	4.17402	3.78932	0.30593	2.06565	1.40501	0.413237	4.24069	4.8111	3.52543	5.24243	3.87182	2.46642	4.88065	5.63735	4.73298	8.63678	4.52934	5.17179	5.33129	4.82459	5.88215	6.82319	3.71274	4.35227	4.83684	5.84423
a10	1-Octen-3-ol	1446		●●●	●●●		●	●●●		10.253	27.2474	17.052	16.1284	25.5449	25.6224	23.4285	4.91507	12.3448	12.0969	13.3031	14.3155	9.89489	21.1014	12.92	12.4948	10.0286	10.0751	9.24756	12.4026	12.4538	9.65745	12.5304	15.7544	11.3438	9.32913	13.5324	11.6439
a11	6-Methyl-5-hepten-2-ol	1460	●	●●	●●●	●		●	●●●	0	1.56431	1.13529	0.878337	2.29636	1.80647	1.86469	0.904293	2.92081	3.32025	0	0	0	1.4445	0.192094	0.123217	4.25768	2.64859	2.23859	0	0	0	0.5017	1.71261	0	4.8729	0.988766	0.872598
Aldehydes & Ketones
ald1	Hexanal	1073		●●●	●●●		●●	●		1.4662	1.40461	1.24923	0.922401	1.01519	1.27698	0.625968	0.334815	0.344447	0.473558	1.70298	1.40859	1.06087	1.45107	1.51127	1.07581	0.595158	0.884284	1.42928	1.0478	1.04297	0.857691	1.32913	0.971631	0.945533	1.08956	0.830221	0.980106
ald2	(E)-2-Pentenal	1119		●●●	●●●	●●	●●	●●●		0.182269	0.464452	0.379268	0.345707	0.148407	0.198745	0.150036	0.0864345	0.045401	0.0282078	0.602449	0.473764	0.51182	0.444594	0.650219	0.617047	0.160299	0.429451	0.6506	0.641027	0.400143	0.278836	0.631941	0.458326	0.504539	0.383158	0.400554	0.436703
ald3	cis-3-Hexenal	1134	●	●●●	●●●		●	●●		78.5619	43.0732	45.1488	39.8684	13.7938	23.4837	24.9548	2.65067	13.0927	25.4788	59.6619	55.7794	57.1506	49.8615	58.7646	47.1723	22.2836	38.3636	40.4122	57.825	55.7798	49.1638	42.8827	44.9188	56.9653	35.8766	45.8758	40.654
ald4	(E)-2-Hexenal	1206		●●●	●●●		●●●	●●		52.9475	33.6683	30.3173	25.9035	11.0875	20.9986	13.7455	4.18632	6.29029	15.814	56.96	47.8065	45.8008	42.9566	54.2323	52.0199	14.8823	28.5418	50.495	43.4803	44.5719	25.7649	57.1773	36.8102	41.3308	26.7678	28.7897	41.9794
k1	3-Octanone	1244		●●	●●●			●	●●	0	5.8236	1.65633	0.888342	1.13927	1.89247	2.11615	0.0226153	0.390707	0.287408	0.503999	3.31906	1.99708	1.00872	0.536289	0.198986	0.424743	0.412103	0.127331	0.770405	0.354696	0.533927	0.275002	0.404631	0.290449	0.0702828	1.50574	0.315238
k2	6-Methyl-5-heptene-2-one	1329	●●		●●●		●●			8.36667	5.41248	5.85556	4.8593	5.14243	6.46517	4.53128	7.81063	6.25813	5.80248	5.70308	4.87533	5.22326	6.79942	5.37885	5.03109	12.6553	7.02993	7.45397	5.41188	5.30522	6.34412	6.65004	6.70214	6.76322	19.222	6.63567	5.93616
Esters
e1	Hexyl acetate	1267	●		●	●●		●		0.816435	4.85526	3.14066	2.97608	0.988853	1.10037	0.215341	0	0.548326	1.17093	2.04725	4.96134	1.63201	1.50993	2.43973	1.62124	2.23869	6.58867	1.38904	4.47973	0.204067	1.05645	2.71365	1.60638	0.363708	2.04244	2.8448	1.19062
e2	(E)-3-Hexenyl acetate	1298		●	●			●		0	0.524096	0.3808	0.357684	0.100755	0.158849	0.0364563	0	0.0362468	0.0534586	0.194466	0.42767	0.145098	0.172366	0.334361	0.213815	0.264501	0.688044	0.17101	0.322567	0.13108	0.689122	0.335447	0.300227	0.0925282	0.224441	0.45617	0.366184
e3	cis-3-Hexenyl acetate	1307			●●			●		20.2424	66.535	41.3037	48.5876	12.5021	13.8621	9.29439	1.14747	24.7643	51.1801	24.6182	51.9441	28.9526	28.8159	35.068	41.2005	61.442	108.434	27.3397	68.9549	20.2561	71.3494	40.9795	29.5029	10.9042	30.1343	53.1379	35.25
e4	(E)-2-Hexenyl acetate	1326		●				●●		0	1.3524	0.776486	0.803711	0.27075	0.378386	0	0	0.209625	1.03558	0.491643	1.20729	0.307255	0.435644	0.902232	1.07932	1.78176	4.90929	0.860294	1.94353	0.498808	0.679407	0.943542	0.685269	0.046802	0	1.20455	0.712524
Monoterpenes
m1	α-Pinene	1014	●	●●●	●●●					0.999351	0.221011	0.247396	0.230978	0.128299	0.143973	0.138618	0.083722	0.135298	0.164256	0.33052	0.297718	0.33914	0.190907	0.221311	0.263051	0.187437	0.215769	0.196744	0.278584	0.279363	0.383206	0.236442	0.327803	0.322628	0.183318	0.257727	0.252031
m2	Camphene	1053	●	●●●	●●●					0.152163	0.0231075	0.0421093	0.0201565	0.0049565	0.0177362	0.0303992	0.00240676	0.0316873	0.0110523	0.0469971	0.0434868	0.0557497	0.0328778	0.0265581	0.0409387	0.0376586	0.0347268	0.0168716	0.0446077	0.0438009	0.0580084	0.0342056	0.0559505	0.0532364	0.0268196	0.0392724	0.042118
m3	β-Pinene	1086	●	●●●	●●●					0.665191	0.160747	0.184338	0.169096	0.0681301	0.116105	0.116236	0.0462386	0.0920246	0.118285	0.228575	0.211289	0.229974	0.137779	0.15341	0.181882	0.140893	0.165374	0.121031	0.227592	0.18847	0.256364	0.157915	0.230109	0.20819	0.136303	0.17914	0.172399
m4	Sabinene	1100	●	●●●	●●●		●			0.779011	0.21678	0.232029	0.221595	0.101663	0.149943	0.158052	0.0600953	0.177395	0.173205	0.273322	0.243822	0.26303	0.176222	0.190608	0.20535	0.192066	0.2274	0.157864	0.257581	0.204016	0.301033	0.188846	0.258401	0.250639	0.176865	0.224328	0.197457
m5	α-Phellandrene	1145								0	0	0.157721	0.149872	0.0442969	0.057479	0.134197	0.268973	0.335079	0.196841	0	0	0	0.169661	0	0.0549582	0.31102	0.142665	0	0	0	0	0	0	0.042424	0.0998719	5.48059	0
m6	β-Myrcene	1148		●	●●●	●●	●	●●	●	8.35067	3.60759	3.77692	3.58686	2.22162	2.92653	3.84676	3.97844	6.20381	5.02247	3.42576	3.27909	3.31884	3.40015	2.9541	3.48604	5.76743	4.29038	2.77158	3.58332	2.66307	3.63976	2.75654	3.79152	3.11809	3.24761	3.4036	3.04019
m7	α-Terpinene	1158		●●●	●●●		●	●	●	0.323375	0.262442	0.223392	0.143894	0.18137	0.232335	0.335773	0.426412	0.625652	0.406785	0.168335	0.179626	0.200711	0.312031	0.23458	0.203848	0.519673	0.405397	0.143159	0.180595	0.0865911	0.200088	0.179856	0.237283	0.153702	0.260042	0.225325	0.180327
m8	D-Limonene	1177								7.35232	3.20194	3.39089	3.04719	1.85806	2.6152	3.16741	2.52103	3.87451	3.43737	3.05918	2.91002	3.14797	3.0479	2.86088	3.16051	4.08665	3.29774	2.46382	3.27902	2.42509	3.14579	2.82766	3.55776	2.99594	2.71052	2.93279	2.84864
m9	β-Phellandrene	1185		●	●			●●		0.378302	0.101847	0.204477	0.188167	0.154009	0.174926	0.325614	0.489971	0.728167	0.365857	0.248777	0.231326	0.142407	0.151327	0.190919	0.152839	0.475011	0.107304	0.109459	0.25204	0.156354	0.151038	0.14211	0.294805	0.17369	0.106896	0.157025	0.131903
m10	1,8-Cineole	1193		●	●●●					3.58529	1.10275	2.42329	2.3828	1.80324	1.66322	0.972131	0.561251	0.507275	0.640518	2.61282	3.01685	1.09481	0.925974	1.68773	2.4355	1.59999	1.17178	0.925089	2.55429	2.73727	2.52854	2.02303	2.77605	1.89644	1.54595	0.982638	1.81233
m11	(E)-β-Ocimene	1222								3.79953	1.65432	1.78008	1.81057	0.954188	1.39894	1.50403	1.26675	2.07471	1.83445	1.53526	1.71245	1.43148	1.57253	1.38702	1.5677	2.12712	1.80042	1.28238	1.82638	1.31989	1.77657	1.50916	1.85524	1.47539	1.44259	2.1794	1.41593
m12	γ-Terpinene	1228			●●					0.06909	0.128452	0.0945629	0.119704	0.124913	0.145476	0.16656	0.290344	0.322719	0.209695	0.0901736	0.112113	0.105548	0.163603	0.0553543	0.0413032	0.335059	0.207871	0.0802603	0.0507301	0.0291042	0.139747	0.167968	0.146146	0.134921	0.147802	0.614092	0.137873
m13	cis-β-Ocimene	1241		●●●	●●●					122.894	41.0866	51.3058	51.494	18.0994	33.3772	32.6403	10.4751	23.3227	33.2235	47.5453	50.8025	44.0548	38.0652	40.6408	41.7672	36.9064	41.1722	32.1893	53.2112	41.5699	55.703	41.8133	53.9293	42.932	38.721	42.6812	40.0109
m14	p-Cymene	1255		●●	●●●					0.841093	0.538526	0.540764	0.548754	0.451982	0.435586	0.498952	0.58177	0.369421	0.46333	0.659414	0.776585	0.677421	0.625377	0.613261	0.628868	0.52604	0.534747	0.438392	0.739958	0.734815	0.643912	0.59054	0.676174	0.779151	0.437999	0.423702	0.541256
m15	Terpinolene	1267				●				1.35396	0.571105	0.633711	0.631312	0.340154	0.53583	0.632633	0.653666	0.858399	0.74035	0.596288	0.358001	0.589828	0.61667	0.541723	0.719914	1.32578	0.772046	0.49902	0.647517	0.801817	1.07769	0.609795	0.848568	0.612768	0.556267	0.844136	0.678192
m16	Unknown1	1351		●●	●●					2.63356	0.954176	1.76207	0.745644	1.10189	1.15813	1.14288	1.15764	0.505152	0.867054	2.74372	2.20275	2.45076	2.03275	2.72152	2.39353	0.754582	0.900838	1.05452	1.89618	1.7	1.64199	1.39701	2.50592	2.17031	1.98894	0.995434	1.59086
m17	Allo-ocimene	1361		●●	●●				●	0	0.167103	0.0848285	0.0816616	0.114601	0.102131	0.122288	0.0908055	0.159648	0.15705	0.06937	0.0449071	0	0.117747	0.0299547	0.0493473	0.204594	0.113514	0.0358464	0	0	0.0424356	0.0159835	0.151752	0.0303121	0.101899	0.0372841	0.11636
m18	Fenchone	1384			●					11.3681	4.95724	5.68895	4.88151	1.6976	2.67346	4.78216	2.03156	3.51944	3.44953	5.52786	4.9757	6.05509	5.02513	4.93805	4.59273	2.34961	4.57737	3.91591	5.00497	4.23169	3.48727	3.39992	4.37857	5.54879	4.06863	3.66881	3.65928
m19	Unknown2	1391	●	●●●	●			●●		3.08657	1.26365	1.64954	2.0043	0.457367	0.705561	0.422363	1.78052	1.72794	1.66109	1.80948	1.15092	2.61987	1.30193	2.92972	2.6469	1.87243	1.86859	2.41236	3.74223	3.63883	3.49803	2.2005	2.77167	3.20611	1.94301	3.2498	2.62751
m20	α-Cyclocitral	1404								0.632345	0.284411	0.287562	0.291019	0.364872	0.21635	0.247141	0.415163	0.115861	0.183728	0.530333	0.309077	0.415037	0.433189	0.435194	0.320273	0.156675	0.280609	0.287975	0.466959	0.200431	0.277881	0.275738	0.257242	0.6363	0.281141	0.327808	0.21047
m21	Perillene	1407			●●●	●		●●	●●	0.717188	0.49648	0.467647	0.525421	0.331818	0.490112	0.555136	0.527339	1.80523	0.968417	0.473411	0.582245	0.643746	0.552185	0.584673	0.71335	0.937095	0.694419	0.575353	0.595791	0.462794	0.669211	0.564582	0.508269	0.519847	0.591549	0.583701	0.590707
m22	p-cymenene	1424		●●						0.627548	0.542933	0.153876	0.616198	0.0626993	0.195692	0	0.361448	0.103878	0.224737	0.710039	0.445062	0.437505	0.631557	0.480103	0.24053	0.265202	0.539823	0.730282	0.341699	0.487276	0.307823	0.443471	0.599647	0.615985	0.364857	0.384086	0.541586
m23	Cosmene	1435						●		1.19886	0.771726	0.786877	0.65974	0.398213	0.541321	0.584177	0.274301	0.483585	0.648768	0.567285	0.515043	0.561384	0.792074	0.574657	0.699323	0.616375	0.711679	0.502878	0.509408	0.379044	0.572525	0.65514	0.730485	0.488901	0.564882	0.481627	0.593722
m24	Dill ether	1469		●●●	●●●			●●●		1.8882	1.69108	1.2821	1.36297	1.42141	2.00447	1.80288	3.69631	3.16477	2.26493	1.26432	1.18835	1.70446	1.97994	1.32104	1.56108	2.65194	1.88945	1.85497	1.28942	1.42543	0.973078	1.69329	1.38646	2.0257	1.56298	1.08896	1.86636
m25	Citronellal	1471		●●●	●●●			●●●		1.41489	1.77844	1.61117	1.47389	1.2493	2.08878	1.42853	0	0	0	2.06251	1.84012	1.16405	1.46823	1.49742	1.03342	0.896744	1.32949	1.19656	1.47611	1.38308	1.13368	1.67257	1.88105	2.17702	1.83428	1.59179	1.99959
m26	Unknown3	1477		●	●					2.53046	1.92431	2.06426	1.74664	1.80229	2.38355	1.62323	2.27853	1.03855	1.57546	2.46738	2.19904	2.27769	2.20303	2.27619	2.61451	1.87999	1.79689	1.89199	2.20145	2.17942	1.61831	2.68107	2.06685	2.39862	1.7802	1.74176	2.1819
m27	Unknown 4	1480		●●●						9.06371	2.75004	3.45745	3.9875	2.45542	3.08922	2.53158	2.37359	1.49712	2.24508	4.42569	5.92904	3.51029	2.40979	3.15331	5.54288	5.78888	2.82977	4.11744	5.68911	6.87095	7.39727	6.33006	5.73898	4.33865	3.34296	4.4334	6.75912
m28	trans-Chrysanthemal	1492		●●●	●●●					3.15922	2.12597	2.10582	2.3038	1.36875	2.03055	1.95335	1.28028	0.994481	1.5088	3.48804	3.84864	3.2494	3.22353	3.10763	3.15944	1.94459	2.87932	2.86009	4.39316	4.34533	4.08632	4.5401	3.3757	5.12698	2.65316	3.13139	3.03866
m29	Unknown5	1510		●●	●					8.77949	5.66992	6.67758	6.79401	5.97751	5.33381	5.42579	9.73751	3.18041	4.69447	10.2277	9.01424	9.22943	9.28915	9.62073	9.48154	6.50252	6.95113	5.53849	9.74498	7.20558	6.15438	8.63375	7.73284	10.9928	7.21102	6.85168	7.01975
m30	Unknown6	1540		●●●	●●			●		27.4918	10.2358	12.9047	13.1002	12.2915	11.6636	10.5088	22.4179	6.1879	7.80492	24.2498	22.167	21.8737	17.3461	16.1574	20.2532	12.6225	14.0568	11.515	22.2041	18.5543	21.5699	19.1156	17.3868	27.9331	14.1766	17.8141	16.5075
m31	Linalool	1548		●●●	●●					126.026	60.3314	68.2437	64.9379	56.1313	71.4088	64.1265	69.0555	59.0493	61.8519	81.152	81.5003	78.2424	74.9128	74.1108	78.3793	72.328	70.1242	67.5875	85.9444	86.4911	82.7893	85.2006	78.1595	93.7722	70.6432	71.9665	71.3359
m32	Unknown7	1570		●●	●					34.0169	15.4825	19.0851	18.3934	17.3931	14.931	16.0982	31.7371	8.70639	15.1329	29.4815	27.8339	26.7032	25.3186	27.3084	28.1625	17.8855	19.0991	16.3864	28.3776	25.3604	20.3742	26.2103	23.6811	33.4341	19.259	19.3824	21.1685
m33	β-Cyclocitral	1620		●●●	●●●			●●●		0	0	0	0	0	0	0	0.410402	0.344784	0.374716	0	0	0	0	0	0	0	0	0	0	0	0	0	0	0	0	0	0
m34	Neral	1703		●●●	●●●			●	●●	1115.43	364.77	501.57	523.754	412.317	479.406	419.196	670.223	217.474	336.438	871.579	818.58	866.832	540.594	718.489	738.596	427.263	489.256	536.806	831.224	1093.74	856.622	780.959	708.791	1041.97	545.296	620.526	714.174
m35	α-Terpineol	1704		●●●	●●●					0	4.78765	4.38149	3.18064	4.98116	5.11353	5.17734	7.88303	5.6062	5.88431	0	2.37049	0	6.93172	4.15091	4.85328	7.06656	4.86442	5.02542	0	0	0	1.99542	4.2506	0	2.96813	6.49986	1.72997
m36	Geranial	1760		●●●	●●●		●	●●	●●	1207.98	425.251	572.397	584.617	470.085	538.819	480.013	763.469	255.6	369.732	977.606	941.082	963.434	620.757	807.491	805.445	487.605	558.666	573.508	906.208	1228.85	975.308	877.188	788.766	1208.12	621.21	695.616	801.841
m37	Geranyl acetate	1762			●●●					0	1.46021	1.91366	2.05373	1.70034	2.13961	2.42851	2.97135	6.17169	3.04735	0	1.10126	0.801971	2.82332	2.26629	2.76588	5.42879	4.79458	3.02566	2.45356	1.93078	1.45154	2.36647	1.45841	2.43836	3.14656	4.14536	2.63019
m38	Citronellol	1771								4.02903	0	1.0312	3.69365	1.96669	4.5742	3.18319	4.77799	4.2245	0	4.66169	3.63519	3.34035	2.17737	2.44443	2.46042	2.82372	4.15454	1.15724	4.40418	3.75577	2.8217	3.89575	3.53935	6.57575	2.03605	3.86759	3.49655
m39	Nerol	1807		●●●	●●●	●	●●●	●●●		28.9157	32.6327	38.5735	41.7842	40.7089	67.6844	74.4407	141.158	185.396	102.131	27.6452	26.8328	33.3003	50.2405	35.3228	53.1427	132.938	81.5844	49.3458	36.0199	26.4149	40.0324	41.2792	34.8799	40.1338	66.8547	50.685	45.4802
m40	Isogeraniol	1813			●●		●●	●●●		7.21194	1.90833	2.9748	2.95284	1.63791	1.98155	3.58828	9.70454	10.1512	4.72396	4.87279	3.8491	4.92229	3.29378	3.78791	4.13405	8.68596	3.49508	2.30305	4.50757	6.54361	5.1379	4.17933	4.83055	5.50581	3.40779	3.68587	4.33328
m41	Geraniol	1849	●	●●●	●●●	●	●●●	●●●		8.65411	10.7292	12.9327	14.7367	18.7616	33.3651	40.4746	114.221	149.353	72.9096	10.0604	7.69266	8.41553	25.3969	11.5449	18.9217	90.6049	42.5054	23.823	14.3264	7.09121	12.8211	15.0307	11.4197	11.8088	30.7402	20.9162	15.5758
Sesquiterpenes
s1	α-Cubebene	1452	●●●	●●●	●●●	●●		●●		5.805	1.26625	1.52938	1.56796	0.574061	0.958183	0.730618	0.354387	0.559928	1.31179	4.37007	3.20832	4.11911	1.88934	2.27864	3.02873	1.72988	1.97474	1.14423	4.04853	4.19978	7.00997	2.4194	3.1622	4.87933	1.8319	2.78481	2.46745
s2	Copaene	1488	●●●	●●●	●●●	●●		●		38.4747	6.01176	7.72006	7.92565	2.34314	4.50611	4.82423	1.10732	3.25655	6.76717	19.3292	14.3347	20.1604	8.22677	10.9042	11.5784	5.24383	8.74997	5.50066	17.2093	20.1774	34.6022	9.76256	12.0769	22.0965	8.54321	13.1531	11.9348
s3	β-Cubebene	1533				●	●	●●●		4.10068	0.601361	0.990944	0.875277	0.174838	0.107997	0.145871	0	0.42441	0.986103	0	0.196396	0	0.931598	0.388598	0.305106	1.08373	0.351422	0.510276	0	0	0	0.808095	0.887308	0.143275	0.525921	0.24973	0.808124
s4	α-Bergamotene	1593	●●	●●●	●●●				●	42.9382	8.42903	12.2304	12.0347	3.2125	7.30237	5.96876	3.60836	4.60901	12.5568	28.5735	24.1197	24.3085	13.9752	19.9736	27.0814	15.7361	15.9684	11.9984	22.9684	23.1756	34.9869	20.5064	22.2994	27.7559	12.8312	27.6632	22.6132
s5	β-Caryophyllene	1601	●●●	●●●	●●●	●●●		●●●		299.714	18.3225	27.9096	28.5416	8.57749	17.1459	14.5744	8.01002	10.538	24.5786	84.1604	82.7037	87.7383	29.0754	41.5199	48.1378	28.9724	33.9299	24.3778	76.666	140.532	196.295	48.6177	53.0825	127.631	35.0861	55.9115	58.4168
s6	α-Amorphene	1711	●●	●●●	●●●					5.68966	0	1.57439	1.75405	0.473103	1.04077	0.555191	0.367012	0.479863	0	5.45479	5.2822	5.97695	2.31408	2.85047	4.15952	0.474521	2.22892	1.26279	4.72841	3.70995	10.2871	3.64365	4.00238	5.48901	1.05499	3.99628	4.05454
s7	Germacrene D	1725			●●●			●		27.654	11.559	14.0167	12.9443	6.8377	8.37184	8.01318	3.64917	7.17806	19.1267	7.8784	7.44649	8.51904	9.0327	6.19542	8.63607	23.6225	26.4068	15.9333	9.22493	21.7949	11.1171	5.28902	7.25577	9.30645	13.1278	19.919	13.0564
s8	ẟ-Cadinene	1776	●●	●●●	●●●	●●		●●	●●	21.7912	4.11907	4.14186	2.0394	1.92628	0.920205	1.52609	0.738962	3.18659	5.87139	8.73052	8.32365	9.16839	4.46788	3.94989	5.88003	6.50681	4.52634	3.04575	7.40811	13.4124	17.216	4.20404	4.89955	12.5722	5.68351	5.84074	5.30329
s9	γ-Cadinene	1780		●●●	●●●			●●●		19.1842	0.795949	1.00267	1.03262	0.486578	0.669027	0.641498	0.440375	0.25356	1.14091	5.73086	5.40282	5.29064	1.72183	1.83147	2.89921	1.42497	1.52448	0.987103	4.29532	11.0898	9.4945	2.35969	2.55907	5.67323	1.4689	2.68124	2.43251
s10	cis-α-Bisabolene	1785	●●●	●●●	●●●	●●●		●●●	●	133.815	8.06339	12.9787	11.6738	4.48454	7.04418	5.60749	7.39962	5.59897	14.6793	55.7816	55.5109	55.9793	17.2699	21.4719	28.0222	14.3752	15.6539	13.6165	48.5593	95.3253	106.913	24.7357	24.6604	83.9887	15.9157	31.7792	30.3204
Phenylpropenes
p1	Estragole	1671		●●●	●					145.3	40.3218	73.9386	49.3192	41.1468	55.8048	46.287	55.8658	26.4328	29.808	81.9903	48.7448	117.578	47.7514	66.3604	79.5942	40.0899	61.2385	59.9261	96.2507	97.3156	87.8516	105.805	74.1412	136.244	51.5112	57.0481	90.1214
p2	Anethole	1833		●	●●					0.227624	0	0.327045	0	0.0849138	0.0887215	0.19535	0	0	0	0.199945	0	0.553124	0.11251	0.350933	0.309874	0	0	0.237106	0.417149	0.204744	0.200216	0.380651	0.358182	0.402113	0	0	0.129375
p3	Eugenol	2130	●●	●●●	●●●				●	2.36786	0.583638	0.823501	0.676744	0.407241	0.535485	0.44809	0.103034	0	0.0794731	1.39686	1.12638	1.65872	0.652893	0.815853	1.01384	0.352995	0.660869	0.485023	1.4844	2.13243	1.62361	1.21078	1.08163	2.14487	0.480888	0.779888	1.11191
1Significance level: ●●● p < 0.001; ●● p < 0.01; ● p < 0.05
2Volatile compounds highlighted in bold are key flavor volatiles for ‘Lemon’ basil

## Sheet: Table S3
Supplementary Table 3a. Differentially accumulated volatiles in 'Genovese' basil ( 5°C/10°C)
Volatile compound	Fold change (FC)	log2 (FC)	p.value	FDR	VIP
cis-3-Hexenal	0.39433	-1.3425	7.3205e-05	0.0055636	1.54211
Germacrene D	0.18751	-2.415	0.00027555	0.010471	1.46228
Bicyclogermacrene	0.20969	-2.2537	0.001019	0.011064	1.37367
cis-β-Farnesene	0.22448	-2.1554	0.00092604	0.011064	1.34082
γ-Cadinene	0.26438	-1.9193	0.001015	0.011064	1.3544
α-Bulnesene	0.26805	-1.8994	0.0010081	0.011064	1.35172
β-Cubebene	0.28325	-1.8198	0.0009461	0.011064	1.35504
β-Sesquiphellandrene	0.032155	-4.9588	0.0020937	0.014466	1.30716
Methyleugenol	0.34775	-1.5239	0.0017701	0.014466	1.31259
Eugenol	0.3859	-1.3737	0.0019762	0.014466	1.32254
δ-Cadinene	0.24818	-2.0105	0.0023192	0.014689	1.30122
β-Caryophyllene	0.30113	-1.7315	0.0028088	0.016421	1.25045
γ-Muurolene	0.31636	-1.6604	0.0031926	0.017331	1.25836
1,4-Cadinadiene	0.23294	-2.102	0.0034528	0.017494	1.2826
Epi-bicyclosesquiphellandrene	0.24236	-2.0448	0.0048931	0.021875	1.21349
Cubenol	0.27051	-1.8862	0.0048456	0.021875	1.24064
cis-Calamenene	0.33049	-1.5973	0.0062191	0.023162	1.18111
α-Humulene	0.34154	-1.5499	0.0056086	0.023162	1.2245
β-Elemene	0.3536	-1.4998	0.0063999	0.023162	1.16129
tau-Cadinol	0.3555	-1.4921	0.008657	0.027414	1.17246
(E)-2-Hexenyl acetate	0.45777	-1.1273	0.0084555	0.027414	1.22476
Bornyl acetate	0.19003	-2.3957	0.0099502	0.029085	1.20837
cis-β-Ocimene	0.49714	-1.0083	0.0096223	0.029085	1.17554
α-Cadinene	0.25669	-1.9619	0.010588	0.029202	1.13601
Bicycloelemene	0.3203	-1.6425	0.010759	0.029202	1.14276
Aromadendrene	0.26117	-1.937	0.013278	0.034798	1.13223
α-Guaiene	0.29967	-1.7386	0.016981	0.04163	1.11865
Copaene	0.41974	-1.2524	0.019163	0.043127	1.14931
Supplementary Table 3b. Differentially accumulated volatiles in 'Genovese' basil ( 5°C/15°C)
Volatile compound	Fold change (FC)	log2 (FC)	p.value	FDR	VIP
Alloaromadendrene	0.034166	-4.8713	3.96e-08	3e-06	1.40432
Germacrene D	0.095903	-3.3823	6.07e-06	0.0001225	1.31041
Bicyclogermacrene	0.099538	-3.3286	6.45e-06	0.0001225	1.30517
γ-Cadinene	0.13294	-2.9112	5.86e-06	0.0001225	1.30054
α-Bulnesene	0.12705	-2.9765	1.02e-05	0.0001292	1.28552
cis-3-Hexenal	0.35534	-1.4927	8.65e-06	0.0001292	1.3003
Bornyl acetate	0.071237	-3.8112	2.12e-05	0.0001463	1.30955
Epi-bicyclosesquiphellandrene	0.11426	-3.1296	2.08e-05	0.0001463	1.25958
β-Cubebene	0.14999	-2.7371	1.8e-05	0.0001463	1.26813
Methyleugenol	0.17464	-2.5175	1.84e-05	0.0001463	1.27247
1-Octanol	0.41647	-1.2637	1.38e-05	0.0001463	1.29652
γ-Muurolene	0.15849	-2.6575	3.4e-05	0.0002151	1.25122
cis-β-Farnesene	0.10912	-3.196	4.42e-05	0.0002288	1.23267
cis-Calamenene	0.15384	-2.7005	4.4e-05	0.0002288	1.23661
Cubenol	0.16258	-2.6208	4.82e-05	0.0002288	1.2383
α-Humulene	0.19675	-2.3455	4.65e-05	0.0002288	1.24538
δ-Cadinene	0.099994	-3.322	6.35e-05	0.0002682	1.23933
α-Cadinene	0.11348	-3.1395	6.22e-05	0.0002682	1.23181
Eugenol	0.25383	-1.9781	7.03e-05	0.000281	1.23594
α-Guaiene	0.12282	-3.0254	0.00012782	0.0004685	1.23687
cis-β-Ocimene	0.28918	-1.7899	0.00012944	0.0004685	1.21104
β-Bourbonene	0.087097	-3.5212	0.00013829	0.000477	1.13743
β-Elemene	0.12752	-2.9712	0.00014436	0.000477	1.19489
β-Caryophyllene	0.14139	-2.8223	0.00015099	0.0004781	1.17003
1,4-Cadinadiene	0.11471	-3.1239	0.00018116	0.0005295	1.18965
Bicycloelemene	0.13684	-2.8694	0.0001795	0.0005295	1.18113
Camphene	0.39316	-1.3468	0.00021909	0.0006167	1.17472
Aromadendrene	0.101	-3.3076	0.00024393	0.0006621	1.1862
α-Cubebene	0.058497	-4.0955	0.00026473	0.0006938	1.13828
tau-Cadinol	0.22071	-2.1798	0.00027828	0.000705	1.1651
Copaene	0.24296	-2.0412	0.00035921	0.0008806	1.19215
(E)-β-Ocimene	0.4025	-1.313	0.00052548	0.001248	1.12067
α-Pinene	0.41768	-1.2595	0.00060786	0.0013773	1.11622
β-Myrcene	0.46647	-1.1002	0.00061617	0.0013773	1.13143
β-Pinene	0.43746	-1.1928	0.00084803	0.0018414	1.09431
Terpinolene	0.42742	-1.2263	0.00090697	0.0019147	1.10713
Sabinene hydrate	0.45156	-1.147	0.0014529	0.0029844	1.03707
1,3,8-p-Menthatriene	0.22273	-2.1667	0.0015397	0.0030794	1.10747
(E)-Nerolidol	0.14902	-2.7464	0.0016484	0.0032122	1.0529
Sabinene	0.47155	-1.0845	0.0017757	0.0032916	1.02926
Cosmene	0.38335	-1.3833	0.0021022	0.0037155	1.03912
α-Terpineol	0.41466	-1.27	0.0023939	0.0041349	1.02269

## Sheet: Table S4
Supplementary Table 4a. Differentially accumulated volatiles in 'Lemon' basil ( 5°C/10°C)
Volatile compound	Fold change (FC)	log2 (FC)	p.value	FDR	VIP
(E)-2-Hexenal	0.37395	-1.4191	6.65e-06	0.0004991	1.91475
α-Phellandrene	4.3922	2.1349	0.0021955	0.027251	1.49702
(E)-2-Pentenal	0.30395	-1.7181	0.0015793	0.027251	1.57069
cis-α-Bisabolene	0.3274	-1.6109	0.003398	0.027251	1.42773
Alloocimene	2.9959	1.583	0.0025178	0.027251	1.46783
Estragole	0.48781	-1.0356	0.0015965	0.027251	1.52606
α-Amorphene	0.23005	-2.12	0.0063023	0.029542	1.38511
γ-Cadinene	0.30675	-1.7049	0.0062494	0.029542	1.35709
6-Methyl-5-hepten-2-ol	2.4399	1.2868	0.0059916	0.029542	1.34205
β-Caryophyllene	0.42242	-1.2432	0.0053315	0.029542	1.38034
α-Bergamotene	0.48211	-1.0526	0.0050088	0.029542	1.38325
(E)-3-Hexen-1-ol	0.47906	-1.0617	0.0073562	0.032454	1.40167
Supplementary Table 4b. Differentially accumulated volatiles in 'Lemon' basil ( 5°C/15°C)
Volatile compound	Fold change (FC)	log2 (FC)	p.value	FDR	VIP
cis-α-Bisabolene	0.14447	-2.7911	7.09e-06	0.00017734	1.60791
β-Caryophyllene	0.17705	-2.4978	6.95e-06	0.00017734	1.60245
α-Terpineol	4.7042	2.234	3.79e-06	0.00017734	1.63054
α-Cubebene	0.25148	-1.9915	1.84e-05	0.00033921	1.558
α-Bergamotene	0.35803	-1.4818	2.26e-05	0.00033921	1.55377
Copaene	0.28437	-1.8142	3.08e-05	0.00038538	1.52722
Geranial	0.48048	-1.0575	5e-05	0.00053525	1.50835
6-Methyl-5-hepten-2-ol	5.8015	2.5364	5.77e-05	0.00054071	1.54682
α-Amorphene	0.133	-2.9105	8.35e-05	0.00065953	1.48425
Neral	0.48967	-1.0301	8.79e-05	0.00065953	1.47
γ-Cadinene	0.15994	-2.6444	0.00012394	0.00084503	1.47027
(E)-Chrysanthemal	0.47061	-1.0874	0.00015112	0.00094453	1.45264
Estragole	0.39913	-1.3251	0.00037729	0.0020607	1.41832
cis-Verbenol	0.47589	-1.0713	0.00038466	0.0020607	1.39849
α-Phellandrene	4.9413	2.3049	0.0013971	0.0066703	1.26324
Eugenol	0.24754	-2.0143	0.0023446	0.0087923	1.24414
δ-Cadinene	0.27518	-1.8616	0.0021898	0.0087923	1.267
(E)-3-Hexen-1-ol	0.41517	-1.2682	0.0023064	0.0087923	1.30583
Geraniol	3.1866	1.672	0.0024644	0.0088013	1.27473
Camphene	0.41613	-1.2649	0.0035506	0.010652	1.22743
Unknown2	0.45444	-1.1378	0.0068307	0.019704	1.19947
(E)-2-Pentenal	0.4433	-1.1737	0.015225	0.040782	1.07738
3-Octanol	3.1775	1.6679	0.016959	0.043858	1.03254

## Sheet: Figure S1
Supplementary Figure 1. Concentration of volatile groups in ‘Genovese’ (A) and ‘Lemon’ (B) basil stored at different temperatures (5, 10, or 15°C) and CO2 atmospheres (0.04, 5 or 10% CO2) for 3 days, 6 days or 6 days + additional 2 days at 20°C. Black bar corresponds to minimum significant difference (MSD) at p < 0.05.
